# Supplementary material for: Analysis of Kojic Acid Derivatives as Competitive Inhibitors of Tyrosinase: A Molecular Modeling Approach
Source: Molecules. 2021 May 12;26(10):2875. doi: 10.3390/molecules26102875 (PMC8152073; doi:10.3390/molecules26102875)
Supplement: Supplementary file 1 [file molecules-26-02875-s001.zip]

Archive with 1 entries (1 files):
- molecules-1129314-supplementary.pdf
